# Supplementary material for: Metagenomic Sequencing of Positive Blood Culture Fluid for Accurate Bacterial and Fungal Species Identification: A Pilot Study
Source: Microorganisms. 2023 May 10;11(5):1259. doi: 10.3390/microorganisms11051259 (PMC10224492; doi:10.3390/microorganisms11051259)
Supplement: Supplementary file 1 [file microorganisms-11-01259-s001.zip]

Archive with 1 entries (1 files):
- microorganisms-2353221-supplementary.pdf
